# Supplementary material for: Preparing for Cardiopulmonary Bypass: A Simulation Scenario for Anesthesia Providers
Source: MedEdPORTAL. 2017 May 8;13:10578. doi: 10.15766/mep_2374-8265.10578 (PMC6338152; doi:10.15766/mep_2374-8265.10578)
Supplement: Supplementary file 1 — A. Simulation Case.docx B. Supplemental Data.docx C. Critical Actions Checklist.docx D. Debriefing Summary.docx E. Evaluation Form.docx [file mep-13-10578-s001.zip]

Archive with 6 entries (6 files):
- E. Evaluation Form.docx
- _Educational Summary Report_10578.pdf
- A. Simulation Case.docx
- B. Supplemental Data.docx
- C. Critical Actions Checklist.docx
- D. Debriefing Summary.docx
